# Supplementary material for: Bridging the divide between causal illusions in the laboratory and the real world: the effects of outcome density with a variable continuous outcome
Source: Cogn Res Princ Implic. 2019 Jan 28;4:1. doi: 10.1186/s41235-018-0149-9 (PMC6352562; doi:10.1186/s41235-018-0149-9)
Supplement: Supplementary file 1 — Summary file containing deindividualized data, including ratings for all Cloveritol and No treatment trials during training, and ratings at test for Experiments 1 and 2. (XLSX 86 kb) [file 41235_2018_149_MOESM1_ESM.xlsx]

## Sheet: Exp1_Training
				Outcome Density	Outcome Variability		Training Predictions
				1=0.2	1=Variable		Treatment
ID				2=0.8	2=Fixed		1	2	3	4	5	6	7	8	9	10	11	12	13	14	15	16	17	18	19	20	21	22	23	24	25	26	27	28	29	30	31	32	33	34	35	36	37	38	39	40	41	42	43
1				2	1		50	10	72	72	72	29	65	50	0	79	50	50	50	50	50	50	50	79	85	81	86	85	85	82	15	78	79	79	79	79	81	52	56	65	67	59	87	84	90	73	94	72	72
2				1	1		50	16	16	16	20	16	80	20	13	16	20	20	20	20	15	16	20	18	20	14	10	20	16	15	80	80	20	80	21	20	20	20	21	21	81	17	22	25	23	29	21	31	73
3				1	1		70	30	87	41	20	16	23	80	21	15	83	23	40	19	71	68	63	20	23	78	80	26	33	75	29	64	76	74	36	46	21	23	65	36	29	27	26	21	70	47	24	20	79
4				2	2		66	80	80	80	80	80	80	80	80	80	80	80	80	80	80	80	80	80	80	80	80	80	80	80	80	80	80	80	80	80	80	80	80	80	80	80	80	20	20	20	20	80	80
5				2	1		50	83	82	77	76	74	83	51	70	51	85	66	55	75	84	37	70	55	66	71	85	80	59	51	70	70	60	60	40	56	57	65	77	79	69	80	63	65	81	68	54	69	76
6				1	2		70	80	50	20	20	20	20	20	20	20	80	20	20	20	20	20	20	20	20	20	20	20	20	20	20	20	20	20	20	20	20	20	20	20	20	20	20	20	20	20	20	20	20
7				2	2		51	51	80	80	80	80	80	80	80	80	80	80	80	80	80	80	80	20	81	80	80	80	80	81	80	80	80	80	81	20	80	80	80	20	20	80	80	80	80	80	80	80	80
8				2	1		99	92	73	61	60	68	69	74	73	72	79	76	81	89	80	60	30	60	70	70	60	69	70	75	70	80	88	90	85	84	88	79	83	77	10	56	95	23	79	81	83	82	82
9				1	2		100	20	80	50	60	70	50	80	50	31	80	21	20	20	20	20	20	80	80	20	20	20	20	20	20	20	20	20	20	20	81	80	20	20	20	20	20	20	20	20	20	20	20
10				2	2		90	80	80	60	80	60	80	80	70	80	80	80	80	80	80	80	80	80	80	80	80	80	70	80	80	80	80	80	80	80	80	80	80	80	80	80	20	80	20	80	80	80	80
11				1	2		60	80	80	80	50	80	20	80	80	20	80	20	80	80	80	20	80	80	80	80	20	80	20	20	20	80	80	20	20	21	20	80	20	80	20	80	80	80	20	20	80	20	20
12				2	2		70	80	80	80	80	20	20	79	80	80	80	20	20	80	80	20	80	80	80	79	20	90	90	90	90	81	91	20	80	80	20	80	79	80	80	79	80	80	81	80	80	80	80
13				2	1		97	88	50	25	75	79	83	83	83	83	83	26	79	80	85	83	83	88	84	90	84	89	88	80	79	77	76	83	90	81	85	82	94	86	85	84	75	76	86	89	89	88	87
14				1	2		70	20	20	100	20	80	80	20	20	20	20	80	80	80	20	20	20	20	20	20	20	80	80	20	20	20	20	20	20	20	20	80	20	20	20	20	80	80	20	20	20	20	80
15				1	2		66	21	65	80	20	80	20	80	20	80	80	20	20	20	80	20	81	80	80	80	20	80	20	80	20	20	20	80	20	20	80	21	20	20	80	20	20	20	20	20	80	20	80
16				1	1		70	20	20	20	70	21	20	24	35	30	43	30	33	31	38	23	29	91	74	80	24	35	23	31	31	35	20	78	17	73	20	16	25	29	12	35	20	77	25	80	80	27	30
17				1	1		53	46	22	49	47	25	26	22	24	28	30	25	26	26	28	30	22	26	25	23	24	23	22	18	16	23	23	17	29	15	22	26	29	28	27	18	17	16	26	19	17	19	26
18				1	2		100	20	80	80	80	20	80	20	20	80	80	80	20	20	20	20	20	80	80	20	20	20	20	20	80	20	20	20	20	20	20	20	20	20	20	40	20	20	20	80	80	80	80
19				2	2		70	80	80	80	80	20	80	80	80	80	20	80	80	80	80	80	80	80	80	80	20	20	80	80	80	80	80	80	81	80	80	80	80	80	20	80	80	80	20	20	20	80	80
20				1	1		30	30	45	50	35	59	30	21	19	20	25	25	27	23	25	27	29	25	22	22	25	25	30	30	30	26	25	25	26	21	26	24	25	25	25	30	30	27	27	25	25	25	25
21				2	2		9	76	76	80	80	80	80	80	80	80	80	20	80	80	80	20	80	80	80	20	80	20	80	20	80	80	80	80	80	80	80	80	20	80	80	80	80	80	80	80	80	20	80
22				2	1		60	79	84	76	78	78	78	78	77	76	83	83	77	74	68	76	77	82	79	75	82	76	97	16	24	38	42	52	69	76	92	97	78	75	64	76	74	70	90	76	84	85	81
23				2	2		50	80	80	80	80	45	45	45	45	45	45	45	45	45	45	45	45	45	45	45	45	45	45	45	45	45	45	45	45	45	45	45	45	45	45	45	45	45	45	50	50	50	50
24				1	1		100	74	83	64	44	52	26	57	42	48	15	23	74	76	56	27	37	64	79	76	58	61	55	48	43	40	28	28	30	27	24	22	22	24	48	34	37	49	53	34	34	67	37
25				1	2		50	80	20	20	20	80	31	20	80	80	20	20	20	80	20	20	20	20	20	40	20	30	30	20	21	80	20	80	80	80	20	20	20	20	80	20	20	20	80	80	20	71	20
26				1	1		85	30	40	60	31	19	40	40	27	26	10	27	17	31	18	17	20	27	17	76	27	33	17	20	27	27	11	19	24	76	11	76	76	76	76	15	26	40	28	19	27	20	19
27				1	2		0	20	30	20	80	20	20	20	20	20	80	20	20	20	80	20	20	20	20	80	80	20	80	20	20	80	20	80	20	20	20	20	20	20	80	20	80	80	20	20	80	20	20
28				1	1		85	22	22	21	22	21	21	22	22	21	21	21	21	21	21	22	22	22	22	22	22	22	21	21	21	21	22	21	21	22	21	21	22	20	21	21	22	23	22	22	23	22	23
29				1	1		38	43	34	51	49	49	35	53	35	43	42	29	29	26	45	32	41	44	43	31	31	45	56	22	65	38	53	38	40	27	17	33	40	62	27	57	34	21	31	30	40	65	33
30				2	1		60	80	58	73	76	64	83	76	78	38	64	56	59	59	39	50	63	30	38	56	67	43	70	80	62	70	52	66	73	29	16	60	79	66	53	71	76	91	65	65	34	75	77
31				2	2		90	20	20	80	80	80	80	20	80	80	20	80	20	80	20	80	80	20	20	80	20	80	20	81	100	20	80	80	80	80	81	80	20	80	80	80	21	81	80	81	80	80	20
32				2	2		70	80	80	30	80	80	20	20	80	80	20	80	80	80	80	20	80	80	80	80	80	80	80	80	80	80	80	80	80	80	80	79	80	80	80	80	20	80	80	80	80	80	80
33				1	1		61	24	72	16	20	70	26	50	31	63	48	25	24	27	26	40	38	68	23	26	27	46	80	20	44	30	23	80	28	26	52	49	28	72	62	16	25	71	66	64	55	74	67
34				2	2		60	80	80	70	64	80	80	80	82	81	81	20	20	80	80	80	80	80	80	80	80	80	20	80	21	21	81	80	80	80	80	20	80	20	80	72	80	80	80	80	80	80	80
35				1	2		60	50	30	25	21	30	30	25	30	20	30	20	20	20	20	20	20	20	20	20	20	20	20	20	20	20	20	20	20	20	20	20	20	80	20	20	20	20	20	20	20	20	20
36				2	1		50	75	84	75	74	79	84	74	81	89	21	26	83	93	90	87	32	90	85	81	91	80	88	74	89	69	82	85	62	82	79	87	82	83	88	21	73	78	55	85	99	87	83
37				2	1		62	75	81	38	61	27	73	41	61	86	87	32	81	82	80	79	76	91	28	49	28	38	80	27	40	76	76	77	73	77	23	80	71	9	75	68	68	100	78	75	73	79	79
38				1	2		47	20	20	20	80	79	79	20	81	20	80	22	79	20	20	80	19	20	20	20	20	20	80	80	20	20	20	20	20	20	20	20	20	20	20	20	80	80	20	20	20	21	20
39				2	2		60	80	80	60	80	60	81	60	80	60	80	70	80	80	80	80	80	81	80	81	80	80	20	80	80	80	80	80	80	80	81	80	80	80	80	20	80	80	80	80	79	20	80
40				2	1		50	84	84	81	87	84	90	87	90	86	56	86	90	86	88	73	87	81	83	83	85	84	76	26	84	85	77	83	84	83	29	85	79	79	84	80	81	82	80	78	26	86	24
41				2	2		80	20	80	20	80	80	80	80	80	80	80	80	80	80	80	80	80	80	80	80	80	80	80	80	80	80	80	80	80	80	80	20	80	80	80	80	80	80	80	80	80	80	80
42				2	2		70	80	80	80	20	80	80	20	80	80	80	80	20	80	80	80	80	80	80	80	20	80	80	80	80	80	80	20	80	80	80	80	80	80	80	80	80	80	80	80	80	20	80
43				2	1		40	72	70	51	63	69	72	73	58	66	70	70	73	80	70	70	71	71	70	70	70	70	70	70	80	71	71	70	71	70	70	80	80	70	72	71	71	71	70	70	70	78	81
44				2	1		60	20	78	55	79	81	83	73	78	71	78	80	36	77	82	82	80	80	76	81	77	80	76	74	76	75	75	80	84	80	86	83	82	80	81	70	73	74	80	80	81	79	80
45				2	2		50	58	36	40	54	54	66	65	70	75	80	85	70	77	3	70	70	83	86	18	80	20	81	20	71	21	81	21	80	81	21	81	50	70	21	81	61	70	47	60	50	60	51
46				2	2		50	60	40	60	70	60	20	80	80	61	80	80	80	60	81	80	80	80	80	80	80	80	80	80	80	80	80	80	80	81	80	80	80	80	81	80	80	80	80	80	80	80	80
47				1	1		50	32	40	11	50	40	52	70	52	46	52	71	40	47	71	48	81	30	35	29	73	30	34	47	60	58	33	74	32	28	40	27	60	21	58	46	43	57	36	42	75	72	27
48				1	1		57	15	15	33	25	60	46	28	15	85	16	27	79	18	18	20	29	15	42	60	80	81	46	25	42	11	38	83	47	34	18	25	54	43	21	33	33	69	14	36	54	69	49
49				2	2		50	80	38	20	80	21	80	80	20	81	80	21	80	80	80	80	80	81	80	80	80	80	80	80	80	80	81	81	80	80	80	80	80	80	80	81	80	80	80	80	80	80	80
50				1	2		100	20	80	20	80	80	80	20	20	20	80	20	20	20	20	20	20	20	20	80	20	20	20	20	20	20	20	20	20	20	20	20	20	20	20	20	20	20	80	20	20	20	20
51				2	1		90	79	60	70	72	61	65	75	55	80	86	75	60	70	75	75	75	80	80	73	80	80	79	80	80	80	80	81	80	83	86	80	81	81	80	80	80	80	80	80	81	80	80
52				2	2		90	21	70	40	80	40	60	80	80	80	80	80	80	80	80	80	80	80	80	80	80	80	80	80	80	80	80	80	80	80	80	80	80	80	80	80	80	80	80	80	80	80	80
53				2	1		93	73	81	86	44	80	78	83	83	20	73	79	78	84	77	71	57	91	74	78	72	77	72	76	68	72	77	64	69	69	46	81	83	85	81	85	75	79	80	69	77	79	74
54				1	2		82	89	60	48	77	89	35	41	52	42	67	48	44	56	54	92	46	63	34	32	80	56	20	82	45	50	51	77	66	60	38	50	71	20	20	21	47	46	75	74	20	19	20
55				1	1		33	24	36	39	24	13	30	88	50	35	49	45	43	34	23	39	60	63	81	31	25	85	30	30	29	30	26	17	22	22	21	24	84	19	20	22	21	23	81	37	40	15	33
56				1	2		51	20	80	20	20	20	20	20	80	20	20	20	20	80	20	20	20	20	20	20	80	20	20	20	20	20	20	20	20	20	20	20	20	80	20	20	20	20	20	20	20	20	20
57				1	1		50	18	81	50	40	20	40	40	60	30	40	51	50	31	20	70	80	70	50	60	20	40	30	70	40	70	50	70	50	60	81	80	51	30	60	40	60	41	50	80	80	50	11
58				1	1		70	20	56	50	29	49	25	25	20	18	24	28	25	21	20	21	23	20	30	23	15	17	27	17	17	18	16	16	15	16	15	15	17	16	15	17	16	16	16	77	15	16	15
59				1	2		50	21	83	80	80	20	80	80	80	20	80	80	80	80	21	20	20	79	22	79	79	21	20	20	20	20	21	20	70	79	78	79	81	80	79	81	20	19	21	81	19	21	21
60				1	2		80	60	70	70	60	60	30	20	21	20	20	20	60	80	20	20	20	20	20	20	20	20	20	20	20	20	20	20	20	20	20	20	20	20	20	20	20	20	20	20	20	20	20
61				1	1		61	83	76	80	30	46	32	29	24	47	33	83	84	84	61	65	25	30	31	25	25	21	22	24	25	26	25	22	15	25	26	26	23	24	26	22	23	25	27	27	87	80	86
62				2	1		43	32	26	51	76	77	78	81	76	76	75	35	82	76	83	76	81	80	81	82	80	89	76	78	80	77	80	81	77	78	83	78	82	77	78	78	76	75	79	75	75	79	77
63				1	1		80	80	50	40	50	35	40	40	20	31	40	40	80	15	71	20	30	40	80	40	50	16	60	70	17	30	70	16	40	20	20	20	20	20	71	40	41	48	21	17	22	67	21
64				2	1		70	79	86	80	90	89	79	83	85	81	74	82	83	79	82	83	83	85	81	85	83	86	84	80	83	88	82	84	86	85	84	86	83	83	84	81	82	23	83	83	86	85	85
65				2	2		10	80	80	10	80	80	20	80	20	80	20	80	20	80	20	80	80	80	80	20	80	80	20	20	20	80	80	80	80	80	80	80	80	80	80	80	80	80	20	80	80	20	80
66				2	2		50	80	80	80	80	50	60	80	80	80	80	80	80	20	80	20	80	20	20	80	20	80	80	80	80	80	80	20	80	80	80	80	80	80	80	80	80	80	80	80	80	80	80
67				1	1		85	20	22	80	30	40	40	41	40	24	71	20	71	80	31	80	21	23	28	31	80	80	25	80	18	22	23	80	30	79	22	76	23	22	17	25	75	72	17	21	80	22	20
68				1	2		40	21	20	84	91	70	90	21	80	80	80	20	80	21	80	20	20	80	20	80	80	80	20	20	80	80	20	80	20	20	80	80	20	20	21	80	80	20	20	20	80	20	20
69				1	1		30	15	20	80	55	60	25	27	70	15	60	40	40	25	30	30	30	30	30	40	80	60	60	50	40	30	20	20	80	86	15	50	30	15	13	80	80	80	60	25	20	25	79
70				1	2		80	20	80	70	20	20	80	81	80	81	80	80	80	80	51	80	80	80	20	80	80	20	80	80	80	20	20	80	81	80	21	20	20	20	81	20	80	20	20	81	20	80	80
71				2	1		8	25	14	18	21	60	39	63	63	71	15	85	73	63	73	21	77	73	81	21	82	82	80	82	21	80	75	21	85	79	73	76	87	79	70	80	79	79	70	73	74	73	20
72				1	2		58	20	20	20	80	80	80	20	80	20	20	80	20	80	80	20	81	80	20	21	20	80	80	19	80	20	20	80	80	80	80	81	80	20	20	20	20	20	20	20	20	21	80
73				2	1		20	82	69	84	84	90	70	84	90	56	63	83	75	70	81	70	57	80	79	82	79	79	77	74	78	87	74	81	78	78	81	74	70	76	80	66	22	76	69	81	83	76	76
74				1	2		99	20	60	60	20	30	22	20	60	60	30	20	30	40	40	60	60	20	20	20	70	21	20	21	80	60	20	20	20	20	20	20	61	60	20	20	20	60	20	20	20	21	71
75				2	2		71	20	51	25	77	80	80	80	10	80	80	80	20	80	80	20	80	80	80	80	20	80	80	21	80	80	80	80	20	80	20	80	20	20	80	80	80	80	80	20	80	20	20
76				1	1		50	11	31	31	30	30	30	30	27	22	30	29	46	51	30	20	17	30	12	80	20	20	20	20	20	20	20	20	20	20	20	20	20	20	54	62	41	15	16	19	19	19	19
77				1	2		60	20	80	20	20	20	50	50	50	50	50	50	50	20	80	80	20	20	20	80	20	20	20	80	20	80	20	20	20	20	20	20	20	20	20	20	20	20	20	20	20	20	20
78				2	2		70	80	65	85	82	74	73	56	64	67	71	81	77	77	83	81	63	84	85	80	90	85	79	82	76	81	83	80	81	87	87	90	83	84	86	83	70	79	81	75	79	85	79
79				2	2		60	60	60	60	20	80	21	80	19	1	80	80	80	80	80	80	80	80	80	80	80	80	80	80	80	80	80	80	80	80	80	80	80	80	80	80	80	80	80	80	80	80	80
80				2	1		10	20	70	51	89	80	36	75	45	68	58	70	59	65	66	74	79	81	81	77	76	87	60	80	63	57	66	51	76	24	81	75	72	40	15	80	80	80	80	80	80	80	80
81				1	2		50	20	20	80	20	80	80	20	80	80	80	80	80	80	80	80	80	80	80	80	80	80	80	80	80	80	80	80	80	80	80	80	80	80	80	80	80	80	80	80	80	80	80
82				2	1		60	70	60	74	70	55	65	84	74	70	70	65	70	80	30	65	75	30	51	75	83	74	70	65	80	50	65	70	40	55	65	65	30	75	80	50	75	75	85	50	50	75	25
83				1	1		80	80	20	21	20	20	20	20	20	20	20	20	20	20	20	20	20	20	20	20	20	20	20	20	20	20	20	20	20	20	20	20	20	20	20	20	20	20	20	20	20	20	20
84				1	2		25	20	80	80	20	20	20	20	80	20	80	20	80	20	20	20	20	20	20	80	20	20	21	20	20	20	80	20	80	80	80	80	20	20	20	20	20	20	20	20	20	20	20
85				2	1		40	60	20	60	10	10	60	76	60	70	76	14	20	75	70	70	80	70	80	80	80	80	80	80	79	80	80	80	80	70	80	70	80	80	80	80	80	70	77	67	35	66	76
86				2	2		47	60	80	80	80	80	80	80	80	80	80	80	80	80	80	80	80	80	80	80	80	80	80	80	80	80	80	80	80	80	80	80	80	80	80	80	80	80	80	80	80	80	80
87				1	2		50	20	20	21	20	80	20	80	80	20	80	80	80	80	79	80	80	79	20	20	80	80	20	80	20	20	80	80	20	80	20	21	20	20	20	20	80	80	80	80	20	80	80
88				2	1		70	75	77	80	73	55	69	64	38	81	74	28	68	70	72	38	59	62	69	69	72	57	70	54	70	70	70	70	70	72	72	75	75	75	75	71	67	70	75	75	71	72	74
89				2	1		53	63	92	76	72	77	80	90	56	78	76	82	74	62	68	74	81	88	85	70	77	52	78	88	83	81	81	86	86	78	78	73	75	80	90	74	78	88	80	75	72	82	47
90				2	2		100	80	80	60	50	50	30	70	90	100	90	100	100	90	70	80	80	80	80	80	80	80	80	80	80	80	80	80	80	80	80	80	80	80	80	100	100	100	100	70	70	70	70
91				2	1		50	50	50	50	50	50	50	50	50	50	60	60	60	60	60	70	80	80	80	80	80	80	80	80	80	80	80	80	80	80	80	80	80	80	80	80	80	80	80	80	80	80	80
92				2	2		40	79	80	80	80	70	20	80	50	80	80	20	80	20	80	80	80	20	80	80	80	80	80	20	80	80	80	80	80	80	80	80	80	80	80	80	80	80	80	80	80	80	80
93				2	1		70	50	80	80	65	75	70	75	65	70	80	85	80	80	80	80	79	80	80	80	80	80	84	80	78	78	80	20	80	80	80	80	80	80	75	75	20	80	80	21	80	80	80
94				2	1		80	82	47	82	56	56	56	100	100	100	90	94	94	94	30	54	79	89	45	82	23	56	73	63	26	77	81	75	80	82	98	92	73	35	51	64	75	81	36	55	65	31	9
95				1	1		50	80	24	15	34	87	72	16	82	53	28	74	72	66	23	73	69	65	66	67	83	55	73	69	25	71	100	19	78	70	88	77	71	20	20	20	20	20	20	20	20	20	20
96				1	1		38	17	64	36	38	25	21	21	20	19	20	23	21	16	23	20	53	25	18	21	19	27	43	36	39	26	48	49	37	75	79	29	17	19	66	21	22	22	37	26	26	33	33
97				2	1		50	82	75	70	65	61	50	50	66	50	70	90	89	55	79	78	77	81	73	69	79	79	82	86	90	88	80	49	72	87	87	20	22	80	73	84	79	91	77	82	85	83	79
98				2	2		50	80	80	80	80	80	20	80	80	80	80	80	80	80	80	80	80	80	80	80	80	81	80	80	80	80	80	80	80	80	80	80	80	80	80	80	80	80	80	80	80	80	80
99				1	2		50	30	20	30	60	70	70	40	60	50	70	80	20	80	80	20	80	20	80	20	20	80	80	20	70	80	20	80	20	80	20	20	20	80	20	80	20	20	80	79	70	60	20
100				1	2		70	28	20	20	78	20	20	21	20	20	80	20	79	79	19	80	20	19	80	20	80	80	20	20	80	80	20	20	20	20	80	20	21	21	20	20	20	20	20	20	20	20	20
101				1	1		70	75	55	60	50	40	50	29	20	20	20	20	19	20	20	20	20	20	20	20	20	21	20	21	22	20	20	21	20	20	20	20	20	20	20	20	20	21	24	24	24	24	24
102				2	2		95	72	80	80	79	79	79	80	80	80	79	80	79	80	79	80	80	80	81	80	79	80	80	80	80	80	80	80	80	80	80	80	80	80	80	80	80	80	80	80	80	80	80
103				1	1		82	28	23	19	51	89	24	84	21	87	18	67	19	64	89	90	23	32	72	17	21	86	80	83	20	88	87	47	66	79	18	30	85	85	71	22	75	27	29	57	78	81	81
104				2	2		50	50	50	50	50	50	50	50	50	50	50	50	50	50	50	50	50	50	50	50	50	50	50	50	50	50	55	50	50	50	25	50	25	30	50	50	50	50	50	50	50	50	50
105				1	2		50	30	20	20	40	20	20	20	20	20	20	20	20	20	20	20	20	20	20	20	20	20	20	20	20	20	20	20	20	20	20	20	20	20	20	20	20	20	20	20	20	20	20
106				2	1		90	79	27	79	88	85	97	80	73	82	90	90	63	84	87	81	82	75	89	74	84	75	69	84	83	84	81	78	81	80	88	88	86	82	84	84	82	82	75	76	25	73	81
107				1	2		40	40	20	20	20	20	31	21	21	20	20	20	21	20	20	20	20	20	20	20	20	20	20	20	20	20	20	20	20	20	20	20	20	20	20	20	20	20	20	20	20	20	20
108				1	1		10	40	47	25	26	27	26	26	21	24	30	15	29	27	13	28	36	27	22	26	20	20	20	20	20	20	20	20	20	20	20	76	20	19	20	21	20	20	80	20	20	20	70
109				1	1		50	50	50	60	70	70	60	60	65	65	65	65	65	70	70	70	60	60	70	70	60	60	60	60	50	50	50	50	50	50	50	50	50	50	50	50	50	50	50	40	40	40	40
110				1	2		40	95	90	70	41	30	34	74	79	34	50	52	66	46	63	68	21	21	51	25	56	40	47	20	21	80	20	20	20	20	80	20	20	20	20	20	20	21	21	20	20	20	20
111				1	1		68	73	16	50	20	22	20	27	20	20	80	20	20	20	20	20	20	20	20	20	20	20	20	20	20	20	20	19	77	19	79	20	20	20	20	20	20	20	20	20	20	20	20
112				2	1		30	39	40	34	40	40	75	76	80	80	70	70	70	75	72	72	72	72	73	72	72	72	72	72	73	73	73	73	74	74	75	75	75	76	73	76	76	76	76	75	76	80	80
[truncated: 57 more columns]

## Sheet: Exp1_Test
				Outcome Density	Outcome Variability		Test Predictions		Test causal rating
				1=0.2	1=Variable
ID				2=0.8	2=Fixed		Trt ave	No trt ave	Efficacy rating
1				2	1		17	36	0.3
2				1	1		20	80	5
3				1	1		25	25	1.9
4				2	2		80	80	5
5				2	1		74	53	8
6				1	2		30	25	1
7				2	2		50	55	6.6
8				2	1		64	78	5
9				1	2		40	50	5.9
10				2	2		65	56	3
11				1	2		50	20	5
12				2	2		80	40	7.7
13				2	1		80	75	1
14				1	2		28	32	4.3
15				1	2		23	66	3.4
16				1	1		35	35	0
17				1	1		24	27	0.1
18				1	2		20	20	5
19				2	2		80	80	5.9
20				1	1		25	20	3.4
21				2	2		61	33	6.1
22				2	1		79	75	7.5
23				2	2		50	50	5
24				1	1		48	35	4.5
25				1	2		50	40	2
26				1	1		27	27	6
27				1	2		20	20	4.3
28				1	1		0	1	0.1
29				1	1		71	65	6.8
30				2	1		66	68	5
31				2	2		70	70	5
32				2	2		70	70	0
33				1	1		55	17	7
34				2	2		75	70	5.4
35				1	2		20	20	0
36				2	1		76	43	4.9
37				2	1		60	69	6.3
38				1	2		20	20	6.9
39				2	2		80	60	2
40				2	1		80	74	5.9
41				2	2		80	80	5
42				2	2		80	80	8
43				2	1		70	80	0.5
44				2	1		80	78	6.7
45				2	2		65	40	7.5
46				2	2		80	20	8
47				1	1		53	27	5.6
48				1	1		41	32	5.2
49				2	2		74	74	1
50				1	2		20	20	4.8
51				2	1		80	45	7.5
52				2	2		75	75	0
53				2	1		46	81	1.6
54				1	2		35	49	4.7
55				1	1		29	35	2.9
56				1	2		20	20	0.1
57				1	1		51	41	4
58				1	1		19	21	5
59				1	2		50	50	6.5
60				1	2		25	24	0.5
61				1	1		35	24	4
62				2	1		70	67	8
63				1	1		51	55	5
64				2	1		83	70	4.2
65				2	2		20	80	2
66				2	2		60	40	2
67				1	1		45	30	5
68				1	2		50	30	6
69				1	1		40	55	6
70				1	2		40	25	4
71				2	1		70	74	3.5
72				1	2		20	20	0.3
73				2	1		70	74	5
74				1	2		68	60	4
75				2	2		60	60	5.4
76				1	1		50	47	5
77				1	2		50	50	5
78				2	2		79	51	7
79				2	2		61	60	2.1
80				2	1		80	71	8
81				1	2		50	50	0
82				2	1		75	20	6
83				1	1		35	35	0
84				1	2		20	20	0.4
85				2	1		78	70	7
86				2	2		70	50	6
87				1	2		47	37	2
88				2	1		41	70	2
89				2	1		75	62	7.5
90				2	2		61	60	7
91				2	1		80	80	0
92				2	2		80	80	0
93				2	1		80	80	0.1
94				2	1		92	92	7.7
95				1	1		30	20	3
96				1	1		30	30	0.1
97				2	1		85	65	7
98				2	2		80	60	7.1
99				1	2		46	40	4.5
100				1	2		29	20	1.9
101				1	1		24	24	0
102				2	2		69	61	7.7
103				1	1		32	28	2.1
104				2	2		50	25	5
105				1	2		30	30	1
106				2	1		80	71	1
107				1	2		25	26	0
108				1	1		20	20	0.1
109				1	1		40	40	0
110				1	2		30	30	3
111				1	1		20	21	0
112				2	1		70	70	5

## Sheet: Exp2_Training
				Outcome Density	Distribution		Training Predictions
				1=0.2	1=Exgaussian		Treatment
ID				2=0.8	%2=Fixed		1	2	3	4	5	6	7	8	9	10	11	12	13	14	15	16	17	18	19	20	21	22	23	24	25	26	27	28	29	30	31	32	33	34	35	36	37	38	39	40	41	42	43
1				2	1		10	70	85	90	85	81	55	71	89	80	85	80	85	68	74	86	47	50	62	55	72	57	60	36	71	76	80	87	95	64	66	74	62	19	59	15	70	87	46	47	55	51	55
2				1	1		25	31	41	41	43	43	26	28	41	79	32	60	40	52	42	24	53	70	56	61	51	53	42	21	3	55	48	21	55	45	42	43	46	52	41	44	48	41	49	21	27	42	60
3				2	1		3	34	41	73	69	32	42	76	43	52	61	82	87	73	38	64	74	89	91	82	80	80	70	73	33	84	81	74	84	80	98	77	77	77	75	75	76	73	72	73	79	86	49
4				1	1		76	15	53	53	17	31	45	54	67	48	54	52	51	42	68	23	22	46	20	48	48	45	66	49	50	56	66	40	40	52	66	56	46	43	43	34	25	25	25	36	32	34	28
5				2	1		45	73	61	59	70	60	43	78	57	51	69	56	60	63	79	79	50	79	35	69	88	71	79	61	67	46	45	86	63	25	76	63	43	53	80	85	47	49	61	47	67	80	23
6				1	1		70	49	40	60	59	39	21	27	20	20	37	20	17	22	20	21	21	10	17	31	21	21	31	50	46	60	21	26	34	31	45	45	45	30	20	36	17	30	26	34	31	29	24
7				2	1		61	64	66	69	83	83	83	84	85	86	87	87	87	40	51	86	11	87	88	90	91	2	90	91	91	92	92	92	93	16	20	10	4	93	93	95	97	100	100	100	100	0	100
8				1	1		70	65	80	40	40	30	10	25	20	10	32	40	40	42	38	40	34	61	32	30	72	29	45	56	27	20	11	22	22	14	33	12	42	33	34	42	36	60	50	55	26	27	14
9				2	1		50	75	81	80	83	81	81	74	73	70	65	70	70	73	75	75	70	70	73	70	72	70	70	70	70	71	50	66	65	66	56	65	63	63	69	65	65	66	66	64	65	68	65
10				1	1		100	91	45	38	63	50	38	20	3	27	10	28	20	28	16	30	37	55	46	20	6	19	29	52	30	15	39	31	25	23	10	58	30	32	26	49	27	29	37	14	11	21	17
11				2	1		78	88	82	49	76	72	72	73	73	73	73	73	73	73	73	73	73	73	73	73	73	73	73	73	74	73	77	24	75	75	72	72	75	75	76	73	75	73	73	74	73	73	73
12				1	1		40	52	70	80	72	5	5	92	60	100	70	75	50	80	85	50	59	41	72	88	73	37	16	6	3	57	79	82	75	62	66	82	68	88	88	89	90	94	95	35	69	81	85
13				2	1		50	74	51	94	98	62	74	73	81	71	71	72	59	69	81	70	61	81	90	85	82	72	53	61	79	81	63	61	61	69	73	50	69	80	58	46	56	61	66	66	71	79	85
14				1	1		88	68	69	52	51	58	24	20	44	38	13	29	62	56	56	38	49	48	53	28	30	31	51	31	31	31	31	50	60	52	52	32	29	43	31	20	29	65	45	39	23	69	51
15				2	1		51	50	68	72	75	81	81	79	76	80	80	81	78	74	78	77	78	83	81	72	81	78	81	80	76	69	62	80	74	80	73	78	80	82	74	90	84	78	85	82	71	71	78
16				1	1		48	15	49	22	73	49	39	60	59	40	45	35	40	35	30	33	35	40	40	20	46	46	46	30	40	41	40	40	19	45	40	40	36	24	36	35	36	38	30	40	40	40	34
17				2	1		60	40	50	60	61	60	60	55	52	62	30	20	20	20	25	22	23	24	23	22	22	21	23	22	23	22	22	23	21	22	23	20	20	21	22	23	30	22	23	22	21	22	23
18				1	1		90	50	70	20	50	70	20	30	50	20	20	50	40	50	60	29	36	39	56	30	36	32	30	46	15	16	32	56	15	32	10	15	36	60	50	46	35	36	65	20	35	57	36
19				2	1		80	81	71	60	70	80	60	74	77	80	80	80	80	80	70	80	80	70	70	70	70	70	70	71	71	71	71	71	71	71	60	60	60	60	60	60	60	60	60	60	60	70	70
20				1	1		100	30	30	28	14	31	27	27	27	26	28	53	47	20	25	38	41	34	35	30	40	25	22	41	12	10	25	10	13	15	63	18	11	60	58	59	55	60	48	51	25	30	55
21				2	1		79	87	52	73	67	80	82	65	67	83	77	76	76	75	66	71	81	71	62	72	71	66	66	75	81	63	82	83	81	85	74	83	82	85	85	78	80	82	91	86	78	72	78
22				1	1		35	21	34	29	20	19	19	29	14	14	16	21	23	58	58	46	55	63	49	29	37	39	29	39	59	38	43	48	35	25	23	42	35	34	21	28	69	30	38	59	59	39	44
23				2	1		50	70	65	64	78	74	70	68	76	70	75	63	70	72	77	78	75	72	66	69	73	72	77	74	74	66	73	72	81	71	65	67	71	74	74	68	73	80	71	70	75	74	76
24				1	1		10	20	15	40	30	80	50	80	100	40	40	37	71	69	34	99	35	39	41	47	41	90	75	74	80	45	46	52	1	66	85	95	97	96	93	50	50	60	60	60	76	77	90
25				2	1		81	64	44	52	61	66	34	74	66	77	86	63	62	76	63	81	77	37	74	68	64	71	68	63	71	56	56	58	68	69	77	74	71	78	78	75	64	68	68	71	71	64	80
26				1	1		80	30	12	20	25	81	40	82	42	57	67	33	3	56	24	48	31	48	82	42	90	50	11	37	37	83	35	35	50	9	68	13	26	54	35	85	30	13	51	66	70	21	10
27				2	1		80	40	90	88	90	51	95	55	89	50	96	70	76	72	90	74	84	84	65	65	80	65	63	90	84	60	83	87	75	70	82	95	95	86	85	75	88	90	82	80	80	76	78
28				1	1		71	40	30	31	40	30	24	57	13	43	62	33	66	56	35	56	57	33	23	54	18	57	64	57	48	20	78	57	81	71	22	25	81	20	32	29	71	81	30	61	48	25	32
29				2	1		96	44	88	44	73	49	79	79	82	75	53	62	62	78	53	85	79	31	41	30	70	58	52	65	85	78	65	82	46	57	52	88	51	76	33	75	73	36	85	72	74	37	40
30				1	1		64	13	13	19	49	9	37	30	30	94	72	55	6	49	35	72	11	62	37	96	97	55	73	13	50	55	64	28	66	54	64	44	35	26	21	26	17	16	58	44	13	30	48
31				1	1		30	30	26	26	26	30	36	36	36	30	36	36	36	36	30	30	25	27	20	25	15	15	18	20	20	20	30	25	36	25	36	36	17	17	28	44	36	36	24	20	26	20	36
32				2	1		70	80	68	71	72	73	72	75	76	75	78	78	74	79	76	72	73	78	80	82	78	72	76	74	59	70	73	74	76	77	73	73	73	72	79	70	72	75	75	68	76	70	75
33				2	1		81	86	90	82	73	90	90	90	86	78	85	59	72	77	73	96	77	82	80	70	52	76	78	69	63	96	93	82	47	52	70	77	75	62	74	69	54	62	69	62	78	86	80
34				1	1		65	55	85	35	64	94	61	48	42	32	78	47	64	34	81	15	30	39	74	45	39	53	76	42	72	54	55	82	74	39	71	53	32	65	56	45	78	38	13	16	88	30	10
35				2	1		57	50	70	50	25	57	43	80	50	30	48	47	31	74	51	51	72	52	69	61	28	77	76	81	88	88	89	77	63	71	82	82	90	81	85	66	74	65	47	70	90	72	80
36				1	1		79	26	21	51	72	18	48	28	4	34	49	70	40	60	69	34	50	50	82	55	36	68	36	37	12	48	9	18	38	15	37	36	64	16	5	36	41	30	12	70	45	6	23
37				2	1		90	87	80	87	80	77	82	85	85	60	80	85	55	80	73	64	80	50	70	79	60	71	81	77	39	55	80	49	82	90	60	71	82	77	81	20	48	61	65	60	86	83	50
38				1	1		40	60	40	32	33	29	20	20	21	20	21	20	21	20	21	21	23	23	23	22	22	30	30	30	30	30	39	30	30	30	30	40	30	39	30	32	30	32	33	32	33	32	32
39				2	1		75	83	89	79	77	88	47	92	53	64	62	49	54	46	74	43	99	64	64	78	41	49	57	40	79	88	72	72	70	44	54	40	83	33	81	23	29	26	87	76	86	80	75
40				1	1		90	81	80	32	32	84	85	52	52	50	40	51	50	51	17	48	83	10	22	20	55	33	40	21	39	39	28	31	50	40	40	9	21	91	26	68	6	20	20	39	3	15	21
41				2	1		42	92	43	77	83	58	72	82	59	72	88	79	79	83	85	73	66	67	75	85	92	86	92	73	75	74	83	62	86	78	75	82	92	86	59	83	83	83	72	83	65	66	82
42				1	1		99	100	100	99	95	94	90	85	85	80	85	80	75	70	70	75	70	75	70	70	70	70	68	65	70	65	65	60	50	55	53	52	50	50	50	50	50	50	50	50	50	50	50
43				2	1		50	100	90	90	80	95	80	68	97	93	80	80	85	41	26	75	74	64	54	78	94	76	78	93	99	17	89	82	62	67	86	77	40	55	86	89	88	83	82	91	44	41	94
44				1	1		68	74	74	74	58	22	26	50	50	50	38	38	56	58	32	32	43	44	37	35	41	40	43	37	52	49	22	37	14	13	20	17	23	14	32	24	57	38	44	37	36	43	23
45				2	1		72	81	67	91	82	65	71	85	58	74	65	85	74	83	83	80	64	28	55	55	53	57	80	40	84	80	89	71	83	79	78	87	74	47	66	82	54	60	78	54	54	65	56
46				1	1		74	23	21	29	32	49	50	60	53	48	63	69	59	51	70	64	25	66	20	70	74	25	84	42	28	42	46	21	49	75	52	51	30	43	37	17	47	31	40	28	55	41	38
47				2	1		87	73	63	65	65	72	75	70	71	71	79	80	78	78	77	80	79	81	81	81	80	80	80	79	79	80	80	80	80	80	80	80	80	80	79	80	80	80	78	80	80	80	80
48				1	1		10	40	49	30	34	26	22	18	20	29	22	22	28	31	32	28	28	20	8	14	9	29	22	28	15	27	44	61	46	39	67	36	21	55	22	21	43	49	21	42	51	11	14
49				2	1		30	69	30	68	60	45	60	59	61	67	65	60	61	68	71	61	62	70	75	83	81	81	71	76	76	80	74	80	85	80	75	50	80	80	80	80	80	83	74	80	75	80	70
50				1	1		49	33	21	10	25	27	65	34	54	41	29	27	8	68	40	26	25	15	15	20	23	18	60	35	84	50	52	28	48	59	33	38	26	32	14	31	16	30	50	20	32	22	14
51				2	1		30	30	40	53	61	40	70	61	50	50	50	70	55	50	60	50	80	70	60	70	70	66	79	84	76	69	66	80	62	61	70	55	60	60	60	65	70	71	77	79	70	76	86
52				1	1		60	20	20	25	25	30	30	25	20	23	35	24	30	27	28	13	21	51	43	48	45	20	35	42	24	27	43	36	33	39	26	26	23	32	43	28	22	34	19	49	28	25	40
53				2	1		80	90	80	90	50	70	70	80	70	50	50	60	50	70	90	70	50	60	50	59	89	60	30	50	90	82	80	70	69	60	70	80	90	90	90	90	90	90	90	90	80	80	80
54				1	1		60	61	51	56	57	41	11	22	16	18	15	29	41	23	24	26	28	39	32	45	37	39	33	43	48	41	27	24	20	38	33	26	18	43	55	55	37	32	27	35	41	26	40
55				2	1		60	50	55	60	65	65	65	65	67	80	60	64	73	71	71	71	61	61	61	50	71	60	60	41	54	38	56	50	54	82	59	62	64	70	77	77	57	80	67	65	71	87	75
56				1	1		78	40	10	35	39	34	50	48	50	38	52	41	27	17	41	20	39	27	49	47	28	50	41	51	23	29	28	49	25	50	51	5	39	20	48	37	38	49	55	31	18	70	48
[truncated: 57 more columns]

## Sheet: Exp2_Test
				Outcome Density	Distriution		Test prediction		Test causal rating
				1=0.2	1=Exgaussian
ID				2=0.8	%2=Fixed		Trt ave	No trt ave	Efficacy rating
1				2	1		64	75	-39
2				1	1		42	37	3
3				2	1		65	70	21
4				1	1		56	55	29
5				2	1		52	65	-35
6				1	1		30	40	-1
7				2	1		80	25	79
8				1	1		60	25	40
9				2	1		60	65	-31
10				1	1		36	26	19
11				2	1		73	50	42
12				1	1		45	70	59
13				2	1		71	60	25
14				1	1		60	41	31
15				2	1		62	39	20
16				1	1		40	21	-68
17				2	1		22	12	31
18				1	1		50	25	39
19				2	1		60	50	0
20				1	1		45	30	27
21				2	1		84	65	36
22				1	1		37	27	48
23				2	1		74	63	71
24				1	1		35	20	40
25				2	1		78	47	47
26				1	1		50	20	22
27				2	1		80	60	78
28				1	1		25	33	-22
29				2	1		72	50	58
30				1	1		38	32	46
31				1	1		36	20	20
32				2	1		72	68	41
33				2	1		81	65	31
34				1	1		66	30	62
35				2	1		65	62	16
36				1	1		30	63	26
37				2	1		80	62	59
38				1	1		33	30	0
39				2	1		81	57	48
40				1	1		70	40	0
41				2	1		74	54	52
42				1	1		49	25	2
43				2	1		65	19	40
44				1	1		34	34	1
45				2	1		75	39	20
46				1	1		43	34	14
47				2	1		80	80	18
48				1	1		55	78	-2
49				2	1		65	65	21
50				1	1		33	46	24
51				2	1		65	55	64
52				1	1		30	40	-10
53				2	1		80	30	59
54				1	1		66	26	41
55				2	1		70	41	70
56				1	1		40	48	-27
